# Supplementary material for: Recombinant human klotho protects against hydrogen peroxide-mediated injury in human retinal pigment epithelial cells via the PI3K/Akt-Nrf2/HO-1 signaling pathway
Source: Bioengineered. 2022 May 11;13(5):11767–81. doi: 10.1080/21655979.2022.2071023 (PMC9275962; doi:10.1080/21655979.2022.2071023)
Supplement: Supplemental Material [file KBIE_A_2071023_SM9034.zip]

Archive with 4 entries (3 files):
- supplementary/
- supplementary/flow cytometry raw data.zip
- supplementary/microscopy images.zip
- supplementary/western blot.zip
